# Supplementary material for: The Dynamic Role of Microglia and the Endocannabinoid System in Neuroinflammation
Source: Front Pharmacol. 2022 Feb 4;12:806417. doi: 10.3389/fphar.2021.806417 (PMC8854262; doi:10.3389/fphar.2021.806417)
Supplement: Supplementary file 1 [file Table1.xlsx]

## Sheet: Sheet1
Model		Key changes in ECS	Effects of CB2 receptor activation	Reference
Alzheimer's disease	Human AD brain tissue.	Elevated CB2 receptor-like immunoreactivity and FAAH activity in plaque-associated glia.		Benito et al., 2003
	Adult male Wistar rats, intracranial injection of Aβ.	Elevated CB2 receptor mRNA in hippocampus.	Attenuated induction of GFAP mRNA and protein in hippocampus in response to Aβ.	Esposito et al., 2007
	Human AD brain tissue.	Elevated DAGL and MAGL protein.		Mulder et al., 2011
	Human AD brain tissue.	Elevated CB2 receptor-like immunoreactivity in microglia.		Halleskog et al., 2011
	Tg APP 2576 mice.	Reduced CB2 receptor protein.	Reduced microglial activation and improved cognitive function.	Martín-Moreno et al., 2012
	Adult male Wistar rats, hippocampal injection of Aβ.		Reduced TNFα protein and NF-κB nuclear translocation. Improved neuronal survival.	Fakhfouri et al., 2012
	APP/PS1 mice.	Elevated CB2 receptor mRNA.	Improved cognitive performance if treated at pre- or early-symptomatic stage.	Aso et al., 2013
	Human AD brain tissue.	Reduced CB1 receptor protein. Elevated CB2 receptor protein.		Solas et al., 2013
	APP/PS1 mice.		Reduced microglial activation. Improved novel object recognition. No effect on spatial memory.	Li et al., 2019a
Parkinson's disease	Male Sprague Dawley rats, reserpine-induced Parkinsonism.	Elevated AEA and 2-AG in globus pallidus.		Di Marzo et al., 2000
	Wistar rats, 6-OHDA-induced Parkinsonism.	Elevated AEA in basal ganglia.		Maccarrone et al., 2003
	C57BL/6N mice, MPTP-induced neurodegeneration.	Elevated CB2 receptor protein in ventral midbrain.	Reduced degeneration of nigrostriatal dopaminergic neurons.	Price et al., 2009
	C57BL/6J mice, MPTP-induced neurodegeneration.	Elevated 2-AG in ventral midbrain.		Mounsey et al., 2015
	Human PD brain tissue.	Elevated CB2 receptor-like immunoreactivity in substantia nigra pars compacta.		Gómez-Gálvez et al., 2016
	C57BL/6 mice, MPTP-induced neurodegeneration.		Reduced TNFα and IL-1β in substantia nigra. Reduced degeneration of nigrostriatal dopaminergic neurons. Fewer infiltrating immune cells.	Chung et al., 2016
	Adult male Wistar rats, rotenone-induced Parkinsonism.		Reduced TNFα, IL-6, and IL-1β in substantia nigra. Reduced degeneration of nigrostriatal dopaminergic neurons.	Javed et al., 2016
	Adult male Wistar rats, rotenone-induced Parkinsonism.		Reduced degeneration of nigrostriatal dopaminergic neurons. Reduced activation of astrocytes and microglia.	Ojha et al., 2016
	Human PD brain tissue.	In substantia nigra: elevated CB2 and MAGL mRNA. In caudate putamen: elevated CB1 and MAGL mRNA, decreased CB2 mRNA.		Navarrete et al., 2018
	Macaca fascicularis, MPTP-induced neurodegeneration.	Elevated CB1 receptor mRNA in globus pallidus and subthalmic nucleus.		Rojo-Bustamante et al., 2018
Huntington's disease	Human HD brain tissue.	Reduced CB1 receptor-like immunoreactivity and receptor binding density throughout the substantia nigra.		Glass et al., 1993
	Human HD brain tissue.	Elevated CB2 receptor mRNA.		Palazuelos et al., 2009
	R6/2 mice.	Elevated CB2 receptor mRNA.	Attentuated glial activation, reduced striatal neuronal damage.	Palazuelos et al., 2009
	Male Sprague Dawley rats, intrastriatal injection of malonate.	Elevated CB2 receptor mRNA in striatum.	Reduced striatal neuronal damage. Reduced TNFα in striatum.	Sagredo et al., 2009
	Human HD brain tissue.	Elevated CB2 receptor-like immunoreactivity in vasculature.		Dowie et al., 2014
